# Supplementary material for: Mechanistic Assessment of Anise Seeds and Clove Buds against the Neurotoxicity Caused by Metronidazole in Rats: Possible Role of Antioxidants, Neurotransmitters, and Cytokines
Source: Toxics. 2023 Aug 24;11(9):724. doi: 10.3390/toxics11090724 (PMC10538152; doi:10.3390/toxics11090724)
Supplement: Supplementary file 1 [file toxics-11-00724-s001.zip]

Archive with 1 entries (1 files):
- toxics-2541621-supplementary.pdf
